# Supplementary material for: Xpert MTB/RIF assay for diagnosis of extrapulmonary tuberculosis in children: a systematic review and meta-analysis
Source: BMC Infect Dis. 2020 Jan 6;20:14. doi: 10.1186/s12879-019-4745-1 (PMC6945699; doi:10.1186/s12879-019-4745-1)
Supplement: Supplementary file 1 — Additional file 1. Study search strategy [file 12879_2019_4745_MOESM1_ESM.xlsx]

## Sheet: EMBASE search queries
EMBASE search queries
No.	Query	Results	Date
#22	('tuberculosis'/exp OR 'tuberculosis':ab,ti OR 'tb'/exp OR 'tb':ab,ti) AND ('xpert'/exp OR 'xpert':ab,ti OR 'genexpert'/exp OR 'genexpert':ab,ti OR 'cepheid' OR 'cepheid':ab,ti) NOT ('adult'/exp OR 'adult':ab,ti)	1180	2019-07-15
#21	'adult'/exp OR 'adult':ab,ti	8389718	2019-07-15
#20	'adult':ab,ti	925631	2019-07-15
#19	'adult'/exp	7971757	2019-07-15
#18	('tuberculosis'/exp OR 'tuberculosis':ab,ti OR 'tb'/exp OR 'tb':ab,ti) AND ('xpert'/exp OR 'xpert':ab,ti OR 'genexpert'/exp OR 'genexpert':ab,ti OR 'cepheid' OR 'cepheid':ab,ti)	2239	2019-07-15
#17	'xpert'/exp OR 'xpert':ab,ti OR 'genexpert'/exp OR 'genexpert':ab,ti OR 'cepheid' OR 'cepheid':ab,ti	7971	2019-07-15
#16	'cepheid' OR 'cepheid':ab,ti	1926	2019-07-15
#15	'cepheid':ab,ti	916	2019-07-15
#14	'cepheid'	1926	2019-07-15
#13	'genexpert'/exp OR 'genexpert':ab,ti	5458	2019-07-15
#12	'genexpert':ab,ti	1073	2019-07-15
#11	'genexpert'/exp	4636	2019-07-15
#10	'xpert'/exp OR 'xpert':ab,ti	2356	2019-07-15
#9	'xpert':ab,ti	2308	2019-07-15
#8	'xpert'/exp	115	2019-07-15
#7	'tuberculosis'/exp OR 'tuberculosis':ab,ti OR 'tb'/exp OR 'tb':ab,ti	319343	2019-07-15
#6	'tb'/exp OR 'tb':ab,ti	64577	2019-07-15
#5	'tb':ab,ti	63597	2019-07-15
#4	'tb'/exp	2686	2019-07-15
#3	'tuberculosis'/exp OR 'tuberculosis':ab,ti	301127	2019-07-15
#2	'tuberculosis':ab,ti	213745	2019-07-15
#1	'tuberculosis'/exp	254923	2019-07-15

## Sheet: MEDLINE search queries
MEDLINE search queries
Search	Query	Items found	Time
#15	Search ((#11) NOT #14)	844	11:26:12
#14	Search ((#12) OR #13)	7298593	11:25:00
#13	Search adult[Title/Abstract]	712735	11:24:27
#12	Search adult[MeSH Terms]	6873424	11:24:22
#11	Search ((#5) AND #10)	1348	11:24:08
#10	Search ((((#6) OR #7) OR #8) OR #9)	2007	11:23:46
#9	Search MTB/RIF[Title/Abstract]	1139	11:22:47
#8	Search Cepheid[Title/Abstract]	437	11:22:41
#7	Search GeneXpert[Title/Abstract]	555	11:22:35
#6	Search Xpert[Title/Abstract]	1549	11:22:30
#5	Search ((#3) OR #4)	257810	11:22:15
#4	Search TB[Title/Abstract]	48538	11:22:10
#3	Search ((#1) OR #2)	244934	11:22:03
#2	Search tuberculosis[Title/Abstract]	205974	11:21:59
#1	Search tuberculosis[MeSH Terms]	189600	11:21:54

## Sheet: Cochrane search queries
Cochrane search queries
Date Run:	15/07/2019 16:58:00
ID	Search	Hits
#1	MeSH descriptor: [Tuberculosis] explode all trees	2056
#2	tuberculosis:ab,ti	5174
#3	#1 or #2	5563
#4	TB:ab,ti	2869
#5	#3 or #4	6603
#6	Xpert:ab,ti	321
#7	GeneXpert:ab,ti	80
#8	Cepheid:ab,ti	38
#9	MTB/RIF:ab,ti	186
#10	#6 or #7 or #8 or #9	325
#11	#5 and #10	220
#12	MeSH descriptor: [Adult] explode all trees	3347
#13	adult:ab,ti	56091
#14	#12 or #13	58162
#15	#11 not #14	201
